# Supplementary material for: An inexpensive and easy-to-make customized antibiotics mix for mycobacterium culture
Source: F1000Res. 2018 Apr 27;7:507. [Version 1] doi: 10.12688/f1000research.14467.1 (PMC5989142; doi:10.12688/f1000research.14467.1)
Supplement: Number of BCG bacilli colony forming units (CFUs) on each plate from each experimental group — The data show CFUs on each plate along with calculated bacilli load of the tissue. [file f1000research-7-15748-s0000.tgz]

Archive with 1 entries (1 files):
- 66a9e10c-850c-4d4c-a4c0-72ad01e42e93_Figure_1a.csv
