# Supplementary material for: An inexpensive and easy-to-make customized antibiotics mix for mycobacterium culture
Source: F1000Res. 2018 Apr 27;7:507. [Version 1] doi: 10.12688/f1000research.14467.1 (PMC5989142; doi:10.12688/f1000research.14467.1)
Supplement: Number of BCG bacilli colony forming units (CFUs) on each plate from each experimental group — The data show CFUs on each plate along with calculated bacilli load of the tissue. [file f1000research-7-15748-s0000.tgz › 66a9e10c-850c-4d4c-a4c0-72ad01e42e93_Figure_1a.csv]

Bacilli count in 100µl of diluted tissue homogenate = plate count
Bacilli count in 100µl of tissue homogenate (before dilution) = plate count X 5
(Tissue homogenate was diluted 5 times.)
Bacilli count in whole (1000µl) of tissue homogenate = plate count X 5 X 10
					Lung
					Actual BCG colonies on plate1	Calculated BCG bacilli count		Actual BCG colonies on plate2	Calculated BCG bacilli count		Actual BCG colonies on plate3	Calculated BCG bacilli count
		Day 1
			BD-PANTA		32	1600		22	1100		18	900
			CAM		22	1100		29	1450		27	1350
		Day7
			BD-PANTA		37	1850		22	1100		22	1100
			CAM		43	2150		31	1550		24	1200
		Day 14
			BD-PANTA		26	1300		26	1300		51	2550
			CAM		36	1800		32	1600		28	1400
		Day 30
			BD-PANTA		32	1600		28	1400		10	500
			CAM		28	1400		28	1400		23	1150
					Spleen
					Actual BCG colonies on plate1	Calculated BCG bacilli count		Actual BCG colonies on plate2	Calculated BCG bacilli count		Actual BCG colonies on plate3	Calculated BCG bacilli count
		Day 1
			BD-PANTA		0	0		0	0		2	100
			CAM		1	50		1	50		0	0
		Day7
			BD-PANTA		1	50		2	100		0	0
			CAM		1	50		1	50		0	0
		Day 14
			BD-PANTA		8	400		0	0		1	50
			CAM		3	150		3	150		0	0
		Day 30
			BD-PANTA		4	200		0	0		4	200
			CAM		2	100		2	100		1	50
